# Supplementary material for: A Comparative Multi-System Approach to Characterizing Bioactivity of Commonly Occurring Chemicals
Source: Int J Environ Res Public Health. 2022 Mar 23;19(7):3829. doi: 10.3390/ijerph19073829 (PMC8998123; doi:10.3390/ijerph19073829)
Supplement: Supplementary file 1 [file ijerph-19-03829-s001.zip]

Archive with 1 entries (1 files):
- ijerph-1630064-supplementary.pdf
